# Supplementary material for: A Protocol to Assess Insect Resistance to Heat Waves, Applied to Bumblebees (Bombus Latreille, 1802)
Source: PLoS One. 2015 Mar 4;10(3):e0118591. doi: 10.1371/journal.pone.0118591 (PMC4349635; doi:10.1371/journal.pone.0118591)
Supplement: S1 Dataset — Table sampling with all tested specimens and their collection characteristics. (XLSX) [file pone.0118591.s001.xlsx]

## Sheet: Feuil1
Individual	Country	WGS	Coord.GPS	Altitude	Capture date	Species	THS (min)	Dry weight (g)	Fresh weight (g)	Water loss (g)
1	Norway	WGS84	68°06'57.2''N 17°33'13.7''E	631m,	27.VII.2014	Bombus alpinus	27	NA	0.2655	0.0253
2	Norway	WGS84	68°07'48.0''N 17°29'37.9''E	631m,	27.VII.2014	Bombus alpinus	16	NA	0.239	0.0133
3	Norway	WGS84	68°06'57.2''N 17°33'13.7''E	631m,	27.VII.2014	Bombus alpinus	42	NA	0.2093	0.0257
4	Norway	WGS84	68°06'57.2''N 17°33'13.7''E	631m,	27.VII.2014	Bombus alpinus	32	NA	0.2072	0.0218
5	Norway	WGS84	68°06'57.2''N 17°33'13.7''E	631m,	27.VII.2014	Bombus alpinus	15	0.079	0.2212	0.0121
6	Sweden.,	WGS84	67°54'42.3''N 18°36'36.2''E	1135m,	01.VIII.2014	Bombus alpinus	47	0.06	0.185	0.031
7	Sweden.,	WGS84	67°54'07.4''N 18°37'34.6''E	1067m,	02.VIII.2014	Bombus alpinus	38	0.076	0.203	0.012
8	Sweden.,	WGS84	67°53'59.5''N 18°37'39.2''E	999m,	02.VIII.2014	Bombus alpinus	33	0.069	0.186	0.006
9	Sweden.,	WGS84	67°53'55.4''N 18°37'57.5''E	987m,	02.VIII.2014	Bombus alpinus	50	0.083	0.224	0.013
10	Sweden.,	WGS84	67°54'15.1''N 18°37'15.5''E	1085m,	03.VIII.2014	Bombus alpinus	20	0.066	0.19	0.017
11	Sweden.,	WGS84	67°54'01.3''N 18°37'28.4''E	1018m,	03.VIII.2014	Bombus alpinus	41	0.076	0.217	0.008
12	Sweden.,	WGS84	67°53'55,3N 18°37'57,4"E	991m,	03.VIII.2014	Bombus alpinus	21	0.069	0.203	0.025
13	Sweden.,	WGS84	67°53'59.5''N 18°37'39.2''E	999m,	04.VIII.2014	Bombus alpinus	14	0.068	0.195	0.021
14	Sweden.,	WGS84	67°53'59.5''N 18°37'39.2''E	999m,	04.VIII.2014	Bombus alpinus	30	0.082	0.231	0.022
15	Sweden.,	WGS84	67°53'59.5''N 18°37'39.2''E	999m,	04.VIII.2014	Bombus alpinus	31	NA	0.205	0.008
16	Sweden.,	WGS84	67°53'59.5''N 18°37'39.2''E	999m,	04.VIII.2014	Bombus alpinus	20	0.074	0.2	0.01
17	Sweden.,	WGS84	68°25'55,9N 18°40'11,9"E	349m,	21.VII.2013	Bombus balteatus	116	NA	0.2385	0.0451
18	Sweden.,	WGS84	68°18'11.7''N 19°13'50.7''E	354m,	21.VII.2014	Bombus balteatus	14	NA	0.1694	0.0108
19	Sweden.,	WGS84	68°18'11.7''N 19°13'50.7''E	354m,	21.VII.2014	Bombus balteatus	39	NA	0.2264	0.0135
20	Sweden.,	WGS84	68°13'15.4''N 19°42'46.2''E	375m,	22.VII.2014	Bombus balteatus	31	NA	0.3445	0.0313
21	Sweden.,	WGS84	68°13'15.4''N 19°42'46.2''E	375m,	22.VII.2014	Bombus balteatus	20	NA	0.2636	0.0192
22	Sweden.,	WGS84	68°13'15.4''N 19°42'46.2''E	375m,	22.VII.2014	Bombus balteatus	13	NA	0.2664	0.026
23	Sweden.,	WGS84	68°13'15.4''N 19°42'46.2''E	375m,	22.VII.2014	Bombus balteatus	22	NA	0.3163	0.024
24	Sweden.,	WGS84	68°13'15.4''N 19°42'46.2''E	375m,	22.VII.2014	Bombus balteatus	8	NA	0.2359	0.0156
25	Sweden.,	WGS84	68°13'15.4''N 19°42'46.2''E	375m,	22.VII.2014	Bombus balteatus	12	0.133	0.3398	0.019
26	Sweden.,	WGS84	68°13'15.4''N 19°42'46.2''E	375m,	22.VII.2014	Bombus balteatus	37	0.09	0.3049	0.0124
27	Sweden.,	WGS84	68°13'15.4''N 19°42'46.2''E	375m,	22.VII.2014	Bombus balteatus	31	0.085	0.3055	0.0162
28	Sweden.,	WGS84	68°13'15.4''N 19°42'46.2''E	375m,	22.VII.2014	Bombus balteatus	33	NA	0.2276	0.0242
29	Sweden.,	WGS84	67°59'33.4''N 19°54'45.12''E	467m,	23.VII.2014	Bombus balteatus	48	0.058	0.1683	0.0156
30	Sweden.,	WGS84	68°13'18.7''N 19°42'32.1''E	369m,	26.VII.2014	Bombus balteatus	23	0.069	0.197	0.03
31	Norway	WGS84	68°09'03.1''N 17°29'36.9''E	590m,	27.VII.2014	Bombus balteatus	36	0.072	0.2058	0.0142
32	Norway	WGS84	68°06'23.8''N 17°29'20.4''E	631m,	27.VII.2014	Bombus balteatus	53	0.073	0.2032	0.0102
33	Norway	WGS84	68°09'03.1''N 17°29'36.9''E	590m,	27.VII.2014	Bombus balteatus	62	0.071	0.1981	0.0076
34	Norway	WGS84	68°09'03.1''N 17°29'36.9''E	590m,	27.VII.2014	Bombus balteatus	20	0.077	0.2127	0.0085
35	Norway	WGS84	68°09'03.1''N 17°29'36.9''E	590m,	27.VII.2014	Bombus balteatus	30	0.068	0.1921	0.0112
36	Norway	WGS84	68°06'57.2''N 17°33'13.7''E	631m,	27.VII.2014	Bombus balteatus	11	0.071	0.2149	0.0206
37	Norway	WGS84	68°06'57.2''N 17°33'13.7''E	631m,	27.VII.2014	Bombus balteatus	71	0.067	0.19	0.0087
38	Sweden.,	WGS84	68°25'55.1''N 18°30'59.9''E	413m,	29.VII.2014	Bombus balteatus	31	0.064	0.2192	0.061
39	Sweden.,	WGS84	68°13'18.7''N 19°42'32.1''E	369m,	26.VII.2014	Bombus flavidus	152	0.051	0.1814	0.0348
40	Sweden.,	WGS84	68°13'18.7''N 19°42'32.1''E	369m,	26.VII.2014	Bombus flavidus	91	0.057	0.1738	0.0351
41	Sweden.,	WGS84	68°13'18.7''N 19°42'32.1''E	369m,	26.VII.2014	Bombus flavidus	83	0.065	0.1734	0.0281
42	Sweden.,	WGS84	68°13'18.7''N 19°42'32.1''E	369m,	26.VII.2014	Bombus flavidus	84	0.066	0.1644	0.0299
43	Sweden.,	WGS84	68°13'15.4''N 19°42'46.2''E	375m,	29.VII.2014	Bombus flavidus	96	0.057	0.1621	0.0344
44	Sweden.,	WGS84	68°13'15.4''N 19°42'46.2''E	375m,	29.VII.2014	Bombus flavidus	92	0.061	0.1616	0.0234
45	Sweden.,	WGS84	68°13'15.4''N 19°42'46.2''E	375m,	29.VII.2014	Bombus flavidus	80	0.055	0.1436	0.0265
46	Sweden.,	WGS84	68°13'15.4''N 19°42'46.2''E	375m,	29.VII.2014	Bombus flavidus	77	0.054	0.1499	0.021
47	Sweden.,	WGS84	68°20'40.2''N 19°04'05.3''E	384m,	29.VII.2014	Bombus flavidus	117	0.067	0.1677	0.0252
48	Sweden.,	WGS84	68°20'40.2''N 19°04'05.3''E	384m,	29.VII.2014	Bombus flavidus	93	0.062	0.16	0.0237
49	Sweden.,	WGS84	68°20'40.2''N 19°04'05.3''E	384m,	29.VII.2014	Bombus flavidus	71	0.064	0.168	0.0264
50	Sweden.,	WGS84	68°20'40.2''N 19°04'05.3''E	384m,	29.VII.2014	Bombus flavidus	88	0.065	0.1648	0.0252
51	Sweden.,	WGS84	68°20'40.2''N 19°04'05.3''E	384m,	29.VII.2014	Bombus flavidus	70	0.054	0.149	0.0336
52	Sweden.,	WGS84	68°20'40.2''N 19°04'05.3''E	384m,	29.VII.2014	Bombus flavidus	77	0.06	0.1705	0.0388
53	Sweden.,	WGS84	68°20'40.2''N 19°04'05.3''E	384m,	29.VII.2014	Bombus flavidus	79	0.054	0.1548	0.0243
54	Sweden.,	WGS84	68°20'40.2''N 19°04'05.3''E	384m,	29.VII.2014	Bombus flavidus	92	0.072	0.1847	0.0251
55	Sweden.,	WGS84	68°20'40.2''N 19°04'05.3''E	384m,	29.VII.2014	Bombus flavidus	82	0.053	0.1315	0.0135
56	Sweden.,	WGS84	68°20'40.2''N 19°04'05.3''E	384m,	29.VII.2014	Bombus flavidus	73	0.058	0.1623	0.0303
57	Sweden.,	WGS84	68°18'11.7''N 19°13'50.7''E	354m,	29.VII.2014	Bombus flavidus	43	0.049	0.1223	0.0111
58	Sweden.,	WGS84	68°18'11.7''N 19°13'50.7''E	354m,	29.VII.2014	Bombus flavidus	87	0.065	0.1642	0.0246
59	Sweden.,	WGS84	68°18'11.7''N 19°13'50.7''E	354m,	29.VII.2014	Bombus flavidus	69	0.063	0.147	0.0186
60	Sweden.,	WGS84	68°18'11.7''N 19°13'50.7''E	354m,	29.VII.2014	Bombus flavidus	96	0.059	0.1503	0.0189
61	Sweden.,	WGS84	68°20'40.2''N 19°04'05.3''E	384m,	29.VII.2014	Bombus flavidus	52	0.065	0.1671	0.0308
62	Sweden.,	WGS84	68°18'11.7''N 19°13'50.7''E	354m,	29.VII.2014	Bombus flavidus	86	0.051	0.125	0.0157
63	Sweden.,	WGS84	68°18'11.7''N 19°13'50.7''E	354m,	29.VII.2014	Bombus flavidus	71	0.065	0.1684	0.0338
64	Sweden.,	WGS84	68°20'40.2''N 19°04'05.3''E	384m,	29.VII.2014	Bombus flavidus	63	0.071	0.1792	0.025
65	Sweden.,	WGS84	68°18'11.7''N 19°13'50.7''E	354m,	29.VII.2014	Bombus flavidus	89	0.056	0.1264	0.0129
66	Sweden.,	WGS84	68°18'11.7''N 19°13'50.7''E	354m,	29.VII.2014	Bombus flavidus	62	0.072	0.1827	0.0333
67	Sweden.,	WGS84	68°20'40.2''N 19°04'05.3''E	384m,	29.VII.2014	Bombus flavidus	75	0.056	0.1593	0.037
68	Sweden.,	WGS84	68°18'11.7''N 19°13'50.7''E	354m,	29.VII.2014	Bombus flavidus	84	0.067	0.1822	0.0345
69	Sweden.,	WGS84	68°20'40.2''N 19°04'05.3''E	384m,	29.VII.2014	Bombus flavidus	52	0.055	0.1412	0.0245
70	France	WGS84	42°30'28,5"N2°01'10,2"E	1772	14.VIII.2012	Bombus lucorum	66	0,063	NA	NA
71	France	WGS84	42°30'28,5"N2°01'10,2"E	1772	14.VIII.2012	Bombus lucorum	201	0,056	NA	NA
72	France	WGS84	42°30'28,5"N2°01'10,2"E	1772	14.VIII.2012	Bombus lucorum	160	0,047	NA	NA
73	France	WGS84	42°30'28,5"N2°01'10,2"E	1772	14.VIII.2012	Bombus lucorum	397	0,056	NA	NA
74	France	WGS84	42°30'28,5"N2°01'10,2"E	1772	14.VIII.2012	Bombus lucorum	542	0,041	NA	NA
75	France	WGS84	42°30'28,5"N2°01'10,2"E	1772	14.VIII.2012	Bombus lucorum	333	0,055	NA	NA
76	France	WGS84	42°30'28,5"N2°01'10,2"E	1772	14.VIII.2012	Bombus lucorum	73	0,066	NA	NA
77	France	WGS84	42°30'28,5"N2°01'10,2"E	1772	14.VIII.2012	Bombus lucorum	173	0,063	NA	NA
78	France	WGS84	42°30'28,5"N2°01'10,2"E	1772	14.VIII.2012	Bombus lucorum	565	0,060	NA	NA
79	France	WGS84	42°30'28,5"N2°01'10,2"E	1772	14.VIII.2012	Bombus lucorum	145	0,061	NA	NA
80	France	WGS84	42°30'28,5"N2°01'10,2"E	1772	14.VIII.2012	Bombus lucorum	240	0,053	NA	NA
81	France	WGS84	42°30'28,5"N2°01'10,2"E	1772	14.VIII.2012	Bombus lucorum	243	0,050	NA	NA
82	France	WGS84	42°30'28,5"N2°01'10,2"E	1772	14.VIII.2012	Bombus lucorum	380	0,071	NA	NA
83	France	WGS84	42°27'53,0"N 2°06'17,7"E	2029	15.VIII.2012	Bombus lucorum	433	0,057	NA	NA
84	France	WGS84	42°27'53,0"N 2°06'17,7"E	2029	15.VIII.2012	Bombus lucorum	102	0,064	NA	NA
85	France	WGS84	42°27'53,0"N 2°06'17,7"E	2029	15.VIII.2012	Bombus lucorum	210	0,052	NA	NA
86	France	WGS84	42°27'53,0"N 2°06'17,7"E	2029	15.VIII.2012	Bombus lucorum	213	0,039	NA	NA
87	France	WGS84	42°27'53,0"N 2°06'17,7"E	2029	15.VIII.2012	Bombus lucorum	108	0,060	NA	NA
88	France	WGS84	42°27'53,0"N 2°06'17,7"E	2029	15.VIII.2012	Bombus lucorum	140	0,059	NA	NA
89	France	WGS84	42°27'53,0"N 2°06'17,7"E	2029	15.VIII.2012	Bombus lucorum	272	0,058	NA	NA
90	France	WGS84	42°27'53,0"N 2°06'17,7"E	2029	15.VIII.2012	Bombus lucorum	318	0,058	NA	NA
91	France	WGS84	42°27'53,0"N 2°06'17,7"E	2029	15.VIII.2012	Bombus lucorum	283	0,057	NA	NA
92	France	WGS84	42°27'53,0"N 2°06'17,7"E	2029	15.VIII.2012	Bombus lucorum	108	0,058	NA	NA
93	France	WGS84	42°27'53,0"N 2°06'17,7"E	2029	15.VIII.2012	Bombus lucorum	472	0,065	NA	NA
94	France	WGS84	42°27'53,0"N 2°06'17,7"E	2029	15.VIII.2012	Bombus lucorum	380	0,066	NA	NA
95	France	WGS84	42°27'53,0"N 2°06'17,7"E	2029	15.VIII.2012	Bombus lucorum	268	0,068	NA	NA
96	France	WGS84	42°27'53,0"N 2°06'17,7"E	2029	15.VIII.2012	Bombus lucorum	343	0,068	NA	NA
97	France	WGS84	42°27'53,0"N 2°06'17,7"E	2029	15.VIII.2012	Bombus lucorum	344	0,065	NA	NA
98	France	WGS84	42°27'53,0"N 2°06'17,7"E	2029	15.VIII.2012	Bombus lucorum	96	0,061	NA	NA
99	France	WGS84	42°27'53,0"N 2°06'17,7"E	2029	15.VIII.2012	Bombus lucorum	53	0,049	NA	NA
100	France	WGS84	42°23'15,5"N 2°05'21,6"E	2078	12.VIII.2012	Bombus monticola rondoui	155	0,022	NA	NA
101	France	WGS84	42°23'15,5"N 2°05'21,6"E	2078	12.VIII.2012	Bombus monticola rondoui	33	0,024	NA	NA
102	France	WGS84	42°23'15,5"N 2°05'21,6"E	2078	12.VIII.2012	Bombus monticola rondoui	35	0,028	NA	NA
103	France	WGS84	42°27'52,7"N 2°06'16,7"E	2029	12.VIII.2012	Bombus monticola rondoui	100	0,029	NA	NA
104	France	WGS84	42°27'52,7"N 2°06'16,7"E	2029	12.VIII.2012	Bombus monticola rondoui	72	0,032	NA	NA
105	France	WGS84	42°28'18,7"N 2°07'08,5"E	1956	12.VIII.2012	Bombus monticola rondoui	75	0,026	NA	NA
106	France	WGS84	42°28'18,7"N 2°07'08,5"E	1956	12.VIII.2012	Bombus monticola rondoui	187	0,023	NA	NA
107	France	WGS84	42°28'18,7"N 2°07'08,5"E	1956	12.VIII.2012	Bombus monticola rondoui	132	0,028	NA	NA
108	France	WGS84	42°28'18,7"N 2°07'08,5"E	1956	12.VIII.2012	Bombus monticola rondoui	60	0,034	NA	NA
109	France	WGS84	42°28'18,7"N 2°07'08,5"E	1956	12.VIII.2012	Bombus monticola rondoui	109	0,032	NA	NA
110	France	WGS84	42°28'18,7"N 2°07'08,5"E	1956	12.VIII.2012	Bombus monticola rondoui	155	0,026	NA	NA
111	France	WGS84	42°28'18,7"N 2°07'08,5"E	1956	12.VIII.2012	Bombus monticola rondoui	99	0,024	NA	NA
112	France	WGS84	42°28'18,7"N 2°07'08,5"E	1956	12.VIII.2012	Bombus monticola rondoui	70	0,032	NA	NA
113	France	WGS84	42°28'18,7"N 2°07'08,5"E	1956	12.VIII.2012	Bombus monticola rondoui	81	0,023	NA	NA
114	France	WGS84	42°27'29,2"N 2°06'48,6"E	2434	13.VIII.2012	Bombus monticola rondoui	77	0,020	NA	NA
115	Sweden.,	WGS84	68°24'23.7''N 18°40'18.7''E	508m,	19.VII.2013	Bombus monticola scandinavicus	85	NA	0.1168	0.0204
116	Sweden.,	WGS84	68°24'23.7''N 18°40'18.7''E	508m,	19.VII.2013	Bombus monticola scandinavicus	77	NA	0.1322	0.0158
117	Sweden.,	WGS84	68°24'39.5''N 18°39'46.3''E	564m,	20.VII.2013	Bombus monticola scandinavicus	39	NA	0.0805	0.0083
118	Sweden.,	WGS84	68°25'55.9''N 18°40'11.9''E	349m,	21.VII.2013	Bombus monticola scandinavicus	49	NA	0.895	0.0146
119	Sweden.,	WGS84	68°21'42.7''N 18°43'22.9''E	909m,	23.VII.2013	Bombus monticola scandinavicus	65	NA	0.98	0.0107
120	Sweden.,	WGS84	68°24'32.8''N 18°39'51.2''E	549m,	24.VII.2013	Bombus monticola scandinavicus	133	NA	0.1376	0.0094
121	Sweden.,	WGS84	68°24'32.8''N 18°39'51.2''E	549m,	24.VII.2013	Bombus monticola scandinavicus	149	NA	0.0977	0.0262
122	Sweden.,	WGS84	68°24'32.8''N 18°39'51.2''E	549m,	24.VII.2013	Bombus monticola scandinavicus	178	NA	0.1165	0.0125
123	Sweden.,	WGS84	68°24'32.8''N 18°39'51.2''E	549m,	24.VII.2013	Bombus monticola scandinavicus	133	NA	0.0989	0.176
124	Sweden.,	WGS84	68°24'32.8''N 18°39'51.2''E	549m,	24.VII.2013	Bombus monticola scandinavicus	160	NA	0.1212	0.129
125	Sweden.,	WGS84	68°24'32.8''N 18°39'51.2''E	549m,	24.VII.2013	Bombus monticola scandinavicus	248	NA	0.1039	0.0162
126	Sweden.,	WGS84	68°24'32.8''N 18°39'51.2''E	549m,	24.VII.2013	Bombus monticola scandinavicus	72	NA	0.2647	0.0085
127	Sweden.,	WGS84	68°24'32.8''N 18°39'51.2''E	549m,	24.VII.2013	Bombus monticola scandinavicus	168	NA	0.1103	0.0113
128	Sweden.,	WGS84	68°24'32.8''N 18°39'51.2''E	549m,	24.VII.2013	Bombus monticola scandinavicus	112	NA	0.12856	0.0152
129	Sweden.,	WGS84	68°24'24.8''N 18°40'18.2''E	515m,	25.VII.2013	Bombus monticola scandinavicus	123	NA	0.1567	0.0228
130	Norway.,	WGS84	68°26'07.5''N 18°06'23.2''E	506m,	27.VII.2013	Bombus monticola scandinavicus	121	NA	0.1111	0.0209
131	Sweden.,	WGS84	68°20'40.2''N 19°04'05.3''E	384m,	21.VII.2014	Bombus monticola scandinavicus	96	NA	0.1145	0.04156
132	Sweden.,	WGS84	68°24'24.0''N 18°40'16.7''E	518m,	21.VII.2014	Bombus monticola scandinavicus	90	0.036	0.1139	0.0239
133	Sweden.,	WGS84	68°24'24.0''N 18°40'16.7''E	518m,	21.VII.2014	Bombus monticola scandinavicus	116	0.041	0.1308	0.01885
134	Sweden.,	WGS84	68°24'23.8''N 18°40'08.6''E	516m,	21.VII.2014	Bombus monticola scandinavicus	58	0.042	0.1013	0.0254
135	Sweden.,	WGS84	68°24'36.9''N 18°39'16.9''E	565m,	21.VII.2014	Bombus monticola scandinavicus	62	0.046	0.1172	0.0094
136	Sweden.,	WGS84	68°24'36.9''N 18°39'16.9''E	565m,	21.VII.2014	Bombus monticola scandinavicus	87	0.038	0.1065	0.0187
137	Sweden.,	WGS84	68°24'23.8''N 18°40'08.6''E	516m,	21.VII.2014	Bombus monticola scandinavicus	70	0.042	0.1494	0.0074
138	Sweden.,	WGS84	68°20'40.2''N 19°04'05.3''E	384m,	21.VII.2014	Bombus monticola scandinavicus	68	0.036	0.1638	0.0063
139	Sweden.,	WGS84	68°20'40.2''N 19°04'05.3''E	384m,	21.VII.2014	Bombus monticola scandinavicus	100	0.036	0.1074	0.0082
140	Sweden.,	WGS84	68°13'15.4''N 19°42'46.2''E	375m,	22.VII.2014	Bombus monticola scandinavicus	88	0.034	0.1007	0.0171
141	Sweden.,	WGS84	68°13'15.4''N 19°42'46.2''E	375m,	22.VII.2014	Bombus monticola scandinavicus	114	0.046	0.1107	0.0229
142	Sweden.,	WGS84	67°59'33.4''N 19°54'45.12''E	467m,	23.VII.2014	Bombus monticola scandinavicus	144	0.045	0.1002	0.0275
143	Sweden.,	WGS84	68°13'18.7''N 19°42'32.1''E	369m,	26.VII.2014	Bombus monticola scandinavicus	67	0.029	0.1064	0.0287
144	Sweden.,	WGS84	68°13'18.7''N 19°42'32.1''E	369m,	26.VII.2014	Bombus monticola scandinavicus	91	0.043	0.0956	0.0113
